# Supplementary material for: Novel transposable elements from Anopheles gambiae
Source: BMC Genomics. 2011 May 23;12:260. doi: 10.1186/1471-2164-12-260 (PMC3212995; doi:10.1186/1471-2164-12-260)
Supplement: Additional file 3 — Full-length LTR elements described in AnoTExcel. Main structural and evolutionary characteristics of the Full-length LTR elements present in AnoTExcel. [file 1471-2164-12-260-S3.XLS]

## Sheet: Plan1
Structural and evolutionary characteristics of LTR, full-length elements.
ID	TE Superfamily	N	L (nts)	p-dist	SD	L-LTRs	LTRs p-dist	ORF 1	Protein Conserved Domains (P.C.D) ORF1	dN ORF1	dS ORF	w ORF1	ORF 2	P.C.D ORF2	dN ORF2	dS ORF2	w ORF2	Tajima (D)	Sig D	EST	m RNA
Clu-172	COPIA3_AG	3	1838	0.0024	0.001	112	0	1482	-	0.0005	0.0037	0.135135	-	-	-	-	-	n.d.	n.d.	+	-
Clu-150	COPIA5_AG	4	4251	0.0011	0.0004	110	0	3987/1322	RVE-RVT2	0.0002	0	1	-	-	-	-	-	-0.8294		-	-
Clu-45	BEL1_AG	21	8554	0.0029	0.002	290	0	5316/1799	RT-PepA17-RVE	0.0018	0.0059	0.305085	1530	-	0.0012	0.0085	0.141176	-0.8038		+	+
Clu-115	BEL11_AG	6	5820	0.0063	0.0007	261	0	5145/1714	RT-PepA17-RVE	0.0024	0.009	0.266667	-	-	-	-	-	-0.5706		+	-
Clu-238	AGM1_AG	3	5896	0.0033	0.0005	221	0	5148/1743	RT-PepA17-RVE	0.0022	0.0062	0.354839	-	-	-	-	-	n.d.	n.d.	+	-
Clu-140	BEL12_AG	4	6299	0.0029	0.0004	204	0	5181/1726	RT-PepA17-RVE	0.0022	0.0068	0.323529	-	-	-	-	-	-0.5999		+	-
Clu-130	BEL13_AG	4	6236	0.0024	0.0004	240	0	5298/1765	RT-PepA17//-RVE	0	0.0026	0	-	-	-	-	-	-0.2078		+	-
Clu-191	BEL14_AG	3	6565	0.0068	0.0009	236	0	5703/1900	RT-PepA17-RVE	0.0023	0.0136	0.169118	-	-	-	-	-	n.d.	n.d.	+	-
Clu-110	BEL16_AG	6	6097	0.0064	0.0006	287	0	5253/1751	RT-PepA17	0.0046	0.0132	0.348485	-	-	-	-	-	-0.6495		+	-
Clu-199	BEL17_AG	3	6168	0.0009	0.0003	276	0	5547/1848	RT-PepA17-RVE	0.0002	0.0002	1	-	-	-	-	-	n.d.	n.d.	+	-
Clu-101	BEL4_AG	7	6057	0.0115	0.0008	316	0	5313/1771	RT-PepA17//-RVE	0.0047	0.0322	0.145963	-	-	-	-	-	-0.8133		+	-
Clu-98	BEL6_AG	8	6278	0.0116	0.0028	301	0	5343/1780	RT-PepA17-RVE	0.0003	0.0003	1	-	-	-	-	-	-0.9421		+	-
Clu-176	BEL8_AG	3	5879	0.007	0.0009	228	0	5310/1769	RT-PepA17-RVE	0.0053	0.008	0.6625	-	-	-	-	-	n.d.	n.d.	-	-
Clu-131	GYPSY1_AG	4	4187	0.0021	0.0005	148	0	3090/1044	RT_RNAseH-RVE	0	0.001	0	756	-	0.0018	0.0022	0.818182	-1.5118	***	+	+
Clu-182	GYPSY3_AG	3	4617	0.0014	0.0004	141	0	4251/1416	RT-RVE	0.0004	0.0017	0.235294	-	-	0	-	-	n.d.	n.d.	+	-
Clu-104	GYPSY32_AG	7	5067	0.001	0.0003	261	0	4536/1461	RT-RVE	0.0009	0.0029	0.310345	-	-	-	-	-	-0.9444		+	-
Clu-138	GYPSY29_AG	4	4961	0.0013	0.0004	161	0	4659/1552	RT-RVE	0.0006	0.0002	3	-	-	-	-	-	-1.0809	***	-	-
Clu-119	GYPSY2_AG	5	5918	0.0094	0.0009	369	0	3333/1110	RT_RNAseH-RVE	0.0061	0.0132	0.462121	-	-	0.0084	0.0226	0.371681	-0.4106		+	-
Clu-171	GYPSY35_AG	3	4897	0.0095	0.0011	234	0	4101/1366	RT-RVE	0.0035	0.0057	0.614035	-	-	-	-	-	n.d.	n.d.	+	-
ID	Cluster number according to AnoTExcel
N	Number of sequences in the cluster
L	Length (in nucleotides) of the consensus sequence for the cluster
p-dist	p-dist among the sequences in each cluster
SD	Standard Deviation
L-LTRs	LTRs length
LTRs p-dist	p-distance of the 3' and 5' LTRs
ORF	Open Reading Frame
dN	Non‑synonymous substitutions in non‑synonymous sites
dS	Synonymous substitutions in synonymous sites
w	dN/dS
EST	Match to expressed sequence tag database from Anopheles gambiae
mRNA	Match to cDNA library from An. gambiae.
SigD	Tajima's D significance. *** p<0.001
