# Supplementary material for: Novel transposable elements from Anopheles gambiae
Source: BMC Genomics. 2011 May 23;12:260. doi: 10.1186/1471-2164-12-260 (PMC3212995; doi:10.1186/1471-2164-12-260)
Supplement: Additional file 4 — Nucleotide distances (p-distances) among Copia elements from Anopheles gambiae. Matrix with the p-distances among all the Copia elements previously described in Repbase (Copia1-5 + Mtanga) plus the Novel Copia elements described here (clu134 and 149 from AnoTExcel). [file 1471-2164-12-260-S4.XLS]

## Sheet: Plan1
Nucleotide distances (p-distance) matrix for Copia's elements
	COPIA2_AG	Mtanga_AG	COPIA3_AG	Clu172	COPIA1_AG	COPIA4_AG	Clu134	Clu150	COPIA5_AG	Clu149
COPIA2_AG					0.54143
Mtanga_AG	0.51412
COPIA3_AG	0.56215	0.54802							MEDIA
Clu172	0.56215	0.54802	0						AMONG	0.672654
COPIA1_AG	0.64972	0.62994	0.63842	0.63842					COPIAs
COPIA4_AG	0.70621	0.69774	0.74011	0.74011	0.70621
Clu134	0.71469	0.70339	0.74576	0.74576	0.68644	0.60169
Clu150	0.72881	0.70621	0.74859	0.74859	0.70339	0.63277	0.46045
COPIA5_AG	0.72881	0.70621	0.74859	0.74859	0.70339	0.63277	0.46045	0
Clu149	0.77119	0.72316	0.75706	0.75706	0.74859	0.80226	0.77401	0.78531	0.78531
Nucleotide Distances (p-distances) Between the Consensus of Novel Elements and the COPIA Elements previously described in Repbase
	COPIA2_AG	Mtanga_Ag	COPIA3_Ag	COPIA1_Ag	COPIA4_Ag	COPIA5_Ag	Media
Clu134	0.71469	0.70339	0.74576	0.68644	0.60169	0.46045	0.65207
Clu149	0.77119	0.72316	0.75706	0.74859	0.80226	0.78531	0.764595
	COPIA1-5_AG
	media	0.660827
	MAX	0.74859
	min	0.51412
