# Supplementary material for: Novel transposable elements from Anopheles gambiae
Source: BMC Genomics. 2011 May 23;12:260. doi: 10.1186/1471-2164-12-260 (PMC3212995; doi:10.1186/1471-2164-12-260)
Supplement: Additional file 5 — Novel LTR elements described in AnoTExcel. Main structural and evolutionary characteristics of four novel LTR elements in AnoTExcel. [file 1471-2164-12-260-S5.XLS]

## Sheet: Plan1
Novel LTR elements in AnoTExcel
ID	N	L	p-dist	SD	L (LTRs)	LTRs' p-dist	PBS	PPT	ORF (nts)	Protein Conserved Domains	Tajima´s D	Sig D	dN	dS	w	EST	mRNA	Proposed identification number
Clu-134	4	4399	0.0009	0.0003	149	0	Pro (AGG)	11/15 4234-4248	4050	RVE RVT 2 RNAseH	-0.065	NS	0.00019	0.0012	0.158333	-	-	Copia6_AG
Clu-149	4	2245	0.00831	0.0014	168	0	Val (AAC)+Met (CAT)	11/15 246-260	1845	none	-0.6545	NS	0.006	0.009	0.666667	+	+	Copia7_AG
Clu-174	3	5769	0.0068	0.001	213	0	-	-	5274	RT_PepA17 PepA17 RVE	n.d.	n.d.	0.0027	0.0129	0.209302	-	+	Bel20_AG
Clu-185	3	3803	0.0033	0.0007	227	0	Asn (GTT)	11/15 3556-3570	2781	none	n.d.	n.d.	0.0009	0.0007	1.28571	+	+	Bel21_AG
ID	Cluster number according to AnoTExcel
N	Number of sequences in the cluster
L	Length (in nucleotides) of the consensus sequence for the cluster
p-dist	p-dist among the sequences in each cluster
SD	Standard Deviation
L-LTRs	LTRs length
LTRs p-dist	p-distance of the 3' and 5' LTRs
PBS	Primer Binding Site
PPT	PolyPurine tract
ORF	Open Reading Frame
dN	Non‑synonymous substitutions in non‑synonymous sites
dS	Synonymous substitutions in synonymous sites
w	dN/dS
EST	Match to expressed sequence tag database from Anopheles gambiae
mRNA	Match to cDNA library from An. gambiae.
SigD	Tajima's D significance. NS = Not Significant; n.d = Not determined
