# Supplementary material for: Novel transposable elements from Anopheles gambiae
Source: BMC Genomics. 2011 May 23;12:260. doi: 10.1186/1471-2164-12-260 (PMC3212995; doi:10.1186/1471-2164-12-260)
Supplement: Additional file 6 — Full-length NLTR elements described in AnoTExcel. Main structural and evolutionary characteristics of NLTR elements in AnoTExcel. [file 1471-2164-12-260-S6.XLS]

## Sheet: Plan1
NLTR Elements from AnoTExcel
ID	TE Superfamily	N	L	p-dist	SD	Number of Full length sequences in the cluster	p-distance of Full-length sequences	SD	ORF 1 (Nts)	Protein Conserved Domains (P.C.D) ORF1	dN ORF1	dS ORF1	w ORF1	ORF 2 (Nts)	D.C	dN ORF2	dS ORF2	w ORF2	Tajima (D)	Sig D p-value	EST	m RNA
Clu-18	CR1_T1	42 (11)	4617	0,03469	0,00281	11	0,04077	0,00178	3204	Exo-endo phos RT-NLTR	0.0304	0.0836	0.363636	409	-	0.0131	0.0555	0.236036	-1.1576		+	-
Clu-72	CR1_Ele20	12 (3)	4473	0,01295	0,00143	3	0,00487	0,00085	3009	Exo-endo phos RT-NLTR	0.0055	0.0137	0.40146	379	-	0.0051	0.0183	0.278689	-1.6475	<0.10	+	-
Clu-36	CR1_Ele7	24 (3)	4398	0,02236	0,00244	3	0,01224	0,00132	3009	Exo-endo phos RT-NLTR	0.007	0.0137	0.510949	-	-	0.007	0.0137	0.510949	-1.60586	<0.10	+	+
Clu-16	CR1-Ele13	51 (5)	1520	0,01346	0,00150	6	0,00764	0,00081	1122	RT-NLTR	0.0037	0.0227	0.162996	332	-	0.0045	0.0177	0.254237	-2.20364	<0,01	+	-
Clu-152	I_Ele2	4	5562	0,00141	0,00034	4	0,00141	0,00034	3669	Exo-endo phos RT-NLTR	0	0.0013	0	434	-	0	0.0005	0	-0.5583		+	-
Clu-183	Jockey_Ele12	3	4275	0,00258	0,00058	3	0,00258	0,00058	2655	Exo-endo phos RT-NLTR	0.0017	0.0019	0.894737	436	-	0.0013	0.0024	0.541667	n.d.	n.d.	-	-
Clu-120	Jockey_Ele14 Jen_1	5	4324	0,00365	0,00058	5	0,00365	0,00058	2697	Exo-endo phos RT-NLTR	0.0014	0	-	391	-	0.0012	0.0073	0.164384	-0.9979		+	-
Clu-159	Jockey_Ele24 Jen_11	3	4179	0,02269	0,00212	3	0,02269	0,00212	1464	Exo-endo phos RT-NLTR	0.007	0.0235	0.297872	280	-	0.0162	0.0397	0.40806	n.d.	n.d.	-	-
Clu-237	Outcast_Ele5	3	4993	0,00227	0,00056	3	0,00227	0,00056	3642	Exo-endo phos RT-NLTR	0.0008	0.0215	0.0372093	319	-	0.0006	0.0006	1	n.d.	n.d.	+	+
Clu-188	Outcast_Ele6	3	6417	0,00156	0,00046	3	0,00156	0,00046	3597	Exo-endo phos RT-NLTR	0	0	-	432	-	0	0.0005	0	n.d.	n.d.	+	+
Clu-103	RTE_Ele1	7 (3)	3117	0,01229	0,00226	3	0,00569	0,00112	3081	Exo-endo phos RT-NLTR	0.0204	0.0644	0.31677	-	-	-	-		-1.3952	n.s	+	-
Clu-2	RTE_Ele2	232 (12l)	3337	ND		12	0,02642	0,00167	3303	Exo-endo phos RT-NLTR	0.0205	0.0429	0.477855	-	-	-	-		n.d.	n.d.	+	+
Clu-24	Q_AG	34	1623	0,04054	0,00279	fragment	/-/	/-/	1524	RT-NLTR				-	-	-	-
Clu-82	CR1-ELE28	10	3155	0,02578	0,00305	fragment	/-/	/-/	2955	Exo-endo phos RT-NLTR				-	-	-	-
Clu-76	CR1-4_AG	11	1814	0,02051	0,00293	fragment	/-/	/-/	1062	RT-NLTR				-	-	-	-
Clu-22	CR1-2_AG	38	3355	0,02496	0,00220	fragment	/-/	/-/	3075	Exo-endo phos RT-NLTR				-	-	-	-
Clu-147	CR1-ELE17	4	1686	0,02695	0,00282	fragment	/-/	/-/	1584	RT-NLTR				-	-	-	-
ID	Cluster number according to AnoTExcel
N	Number of sequences in the cluster
L	Length (in nucleotides) of the consensus sequence for the cluster
p-dist	p-dist among the sequences in each cluster
SD	Standard Deviation
ORF	Open Reading Frame
dN	Non‑synonymous substitutions in non‑synonymous sites
dS	Synonymous substitutions in synonymous sites
w	dN/dS
EST	Match to expressed sequence tag database from Anopheles gambiae
mRNA	Match to cDNA library from An. gambiae.
SigD	Tajima's D significance. *** p<0.001 n.s = not significant
