# Supplementary material for: Novel transposable elements from Anopheles gambiae
Source: BMC Genomics. 2011 May 23;12:260. doi: 10.1186/1471-2164-12-260 (PMC3212995; doi:10.1186/1471-2164-12-260)
Supplement: Additional file 7 — Full-length Class II elements described in AnoTExcel. Main structural and evolutionary characteristics of the Full-length Class II elements in AnoTExcel. [file 1471-2164-12-260-S7.XLS]

## Sheet: Hoja1
Full-length Class II Elements from AnoTExcel
ID	TE Superfamily	N	L	p-dist	SD	Full-Length Sequences	p-dist among full-length	SD	TIR	ORF 1 (Nts)	Protein Conserved Domains (P.C.D) ORF1	dS ORF1	dN ORF1	w ORF1	ORF 2 (nts)	P.C.D ORF2	dN ORF2	dS ORF2	EST	mRNA
Clu-41	Tc1	21	1611	0.04917	0.00424	7	0.02238	0.00209	28		Transposase-5	0.02367	0.00393	0.166033					+	+
Clu-114	Tx-Mos	6	1315	0.03527	0.00311				30			0	0						-	-
Clu-133	Tsessebeii	4	2007	0.01306	0.00172				24		Transposase-5	0.0049	0.00273	0.557143					+	+
Clu-161	P	3	4402	0.00046	0.00024				31	1506	Transposase-37	0	0		786	87kDa_Transposase_P	0.00096	0	+	-
ID	Cluster number according to AnoTExcel
N	Number of sequences in the cluster
L	Length (in nucleotides) of the consensus sequence for the cluster
p-dist	p-dist among the sequences in each cluster
SD	Standard Deviation
TIR	Terminal Inverted Repeat
ORF	Open Reading Frame
dN	Non‑synonymous substitutions in non‑synonymous sites
dS	Synonymous substitutions in synonymous sites
w	dN/dS
EST	Match to expressed sequence tag database from Anopheles gambiae
mRNA	Match to cDNA library from An. gambiae.
SigD	Tajima's D significance. *** p<0.001
