# Supplementary material for: Novel transposable elements from Anopheles gambiae
Source: BMC Genomics. 2011 May 23;12:260. doi: 10.1186/1471-2164-12-260 (PMC3212995; doi:10.1186/1471-2164-12-260)
Supplement: Additional file 8 — MITE-like Novel elements related to unknown TEs described in AnoTExcel. Main structural and evolutionary characteristics of MITE-like elements described in AnoTExcel. [file 1471-2164-12-260-S8.XLS]

## Sheet: TEST_TAJIMA_Novels_CLASSII
Characteristics of MITE-like elements related to unknown TEs from AnoTExcel
ID	N	L	Tajima's D	Sig D	mRNA	EST	L_TIR	TIR_P	TIR_T	TIR_St
Clu-58	15	1988	-1.7576	< 0.05		+	35	0	0.89	0.11
Clu-166	3	1677	n.d.	n.d.		+	161	0	1	0
Clu-144	4	1668	-0.5558	n.s.	+	+	70	1	0	0
Clu-137	4	1180	-0.5774	n.s.		+	68	1	0	0
Clu-240	3	1647	n.d.	n.d.		+	23	0	0	1
Clu-168	3	1390	n.d.	n.d.			23	0	1	0
Clu-61	15	1190	-0.9832	n.s.	+	+	29	0	0.52	0.48
Clu-39	22	1092	-2.1804	< 0.01	+	+	27	0	0.9	0.1
Clu-197	3	1083	n.d.	n.d.			33	0	0	1
Clu-43	21	674	-2.0299	< 0.05		+	29	0	0	1
Clu-25	32	978	-1.9677	< 0.05	+	+	34	0	0.19	0.81
Clu-13	60	961	-1.6893	< 0.10			30	0	0.98	0.02
Clu-75	11	939	-1.0678	n.s.			36	0	1	0
Clu-11	65	936	-2.2193	< 0.01		+	26	0	0.89	0.11
Clu-121	5	878	-1.119	n.s.			33	0	1	0
Clu-87	9	805	-1.3672	n.s.			31	0	0.86	0.14
Clu-48	19	835	-1.5035	n.s.			34	1	0	0
Clu-111	6	812	-1.2194	n.s.		+	204	0	1	0
Clu-186	3	744	n.d.	n.d.			28	0	1	0
Clu-66	14	729	-1.7465	< 0.05			28	0	1	0
Clu-151	4	726	-0.6977	n.s.			22	1	0	0
Clu-162	3	691	n.d.	n.d.		+	20	0	0	1
Clu-40	22	690	-2.1982	< 0.01		+	60	1	0	0
Clu-27	30	674	-1.3225	n.s.		+	18	0.33	0	0.67
Clu-97	8	669	-0.6279	n.s.			171	0	1	0
Clu-31	26	633	-1.6331	< 0.10		+	18	1	0	0
Clu-52	18	631	-1.9485	< 0.05		+	69	0	0.17	0.83
Clu-164	3	626	n.d.	n.d.			46	0	0	1
Clu-44	21	568	-1.7042	< 0.10			18	0	1	0
Clu-50	19	556	-1.6422	< 0.10		+	27	0.06	0	0.94
Clu-15	51	462	-1.8467	< 0.05			137	0	1	0
Clu-19	40	453	-1.6952	< 0.10		+	18	0.3	0.12	0.58
Clu-38	23	426	-1.451	n.s.			32	0	1	0
Clu-12	64	421	-2.5025	< 0.01	+	+	27	0.4	0.4	0.2
ID	Cluster number according to AnoTExcel
N	Number of sequences in the cluster
L	Length (in nucleotides) of the consensus sequence for the cluster
Tajima's D	Tajima;s D value
Sig D	Tajima's D significance, p-value
mRNA	Match to cDNA library from An. gambiae.
EST	Match to expressed sequence tag database from Anopheles gambiae
L_TIR	Length (in nucleotides) of terminal inverted repeat
TIR_P	Proportion of terminal inverted repeats that are palindormic
TIR_T	Proportion of terminal inverted repeats that are terminal (i.e in the first and last 10% of the sequence length)
TIR_St	Proportion of terminal inverted repeats that are subterminal
